# Supplementary material for: Prevalence, awareness and control of type 2 diabetes mellitus and risk factors in Chinese elderly population
Source: BMC Public Health. 2022 Jul 19;22:1382. doi: 10.1186/s12889-022-13759-9 (PMC9295461; doi:10.1186/s12889-022-13759-9)
Supplement: Supplementary file 1 — Additional file 1: Table 1. Sociodemographic characteristics of adults aged 65 and older in Wuhan. Notes: T2DM, type 2 diabetes mellitus; SD, standard deviation; BMI, body mass index; SBP, systolic blood pressure; DBP, diastolic blood pressure; WC, waist circumference; FBG, fasting plasma glucose. * P < 0.05；** P < 0.01；***P < 0.001; Categorical variables were analyzed by chi-square test. [file 12889_2022_13759_MOESM1_ESM.xls]

## Sheet: Sheet1
Characteristics	Overall (N=376702)				Men (N= 167886)				Women (N=208816)
	Non-T2DM (N=305900)	T2DM(N=70802)			Non-T2DM (N=138052)	T2DM (N=29834)			Non-T2DM (N=167848)	T2DM (N=40968)
Age, mean (SD), y	74.77 ± 23.62	74.98 ± 10.71	***		74.96 ± 20.01	75.07 ± 5.56	***		74.61 ±26.22	74.92 ± 13.26	*
BMI, mean (SD), kg/m2	23.74 ± 6.60	24.80 ±3.45	***		23.60± 3.27	24.63 ±3.21	***		23.85 ± 8.40	24.93 ± 3.61	***
SBP, mean (SD), mm Hg	137.20 ±20.18	139.40± 19.85	***		137.20 ±19.99	138.60 ± 19.43	***		137.20 ± 20.35	140.00 ± 20.13	***
DBP, mean (SD), mm Hg	79.92 ± 11.49	79.34 ± 11.32	***		81.15 ± 11.62	80.27 ± 11.38	***		78.91 ± 11.29	78.66 ± 11.23	***
WC, mean (SD), cm	84.32 ± 9.32	87.43 ± 9.52	***		85.43 ± 9.22	88.966± 9.31	***		83.41 ± 9.31	86.54 ± 9.57	***
FBG, mean (SD), mmol/L	5.13 ± 0.70	7.79 ± 2.87	***		5.11 ± 0.71	7.82± 2.80	***		5.14 ± 0.68	7.77 ± 2.93	***
Education level, n (%)			***				***				***
Elementary school and below	168978 (55.24)	36441 (51.47)			65536 (47.47)	11428 (38.31)			103442 (61.63)	25013 (61.05)
Junior high school	72905 (23.65)	17792 (26.61)			36976 (26.78)	8690 (29.13)			35929 (21.41)	9102 (22.22)
Technical secondary	37763 (12.34)	9417 (13.30)			18927 (13.71)	4862 (16.30)			18836 (11.22)	4555 (11.12)
school or high school
Junior college and above	26254 (8.58)	7152 (10.10)			16613 (12.03)	4854 (16.27)			9641(5.74)	2298 (5.61)
Marital status, n (%)			***				***				***
Married	234466 (76.65)	54415 (76.86)			119375 (86.47)	26148 (87.64)			115091 (68.57)	28267 (69.00)
Divorced	1773 (0.58)	428 (0.60)			741 (0.54)	205(0.69)			1032 (0.61)	223 (0.54)
Widowed	67685 (22.13)	15622 (22.06)			16221 (11.75)	3198 (10.72)			51464 (30.66)	12424 (30.33)
Single	1976 (0.65)	337 (0.48)			1715 (1.24)	283 (0.95)			261 (0.16)	54 (0.13)
Physical activity, n (%)			***				***				***
Never	121129 (39.60)	24854 (35.10)			54137 (39.21)	9682 (32.45)			66992 (39.91)	15172 (37.03)
Occasionally	22004 7.19)	5373 (7.59)			9819 (7.11)	2166 (7.26)			12185(7.26)	3207 (7.83)
Sometimes	17008 (5.56)	3989 (5.63)			7455 (5.40)	1599 (5.36)			9553 (5.69)	2390 (5.83)
Often	48220 (15.76)	11981 (16.92)			22249 (16.12)	5217 (17.49)			25971 (15.47)	6764 (16.51)
Always	97539 (31.89)	24605 (34.75)			44392 (32.16)	11170 (37.44)			53147 (31.66)	13435 (32.79)
Smoking status, n (%)			***				***				***
Never	246502 (80.58)	59498 (84.03)			82003 (59.40)	19227 (64.45)			164499 (98.00）	40271 (98.30)
Occasionally	6960 (2.28)	1400 (1.98)			6236 (4.52)	1249 (4.19)			724 (0.43)	151 (0.37)
Often	40938 (13.38)	7176 (10.14)			38605 (27.96)	6716 (22.51)			2333 (1.39)	460 (1.12)
Quit smoking	11500 (3.76)	2728 (3.85)			11208 (8.12)	2642 (8.86)			292 (0.17)	86 (0.21)
Drinking habit, n (%)			***				***				***
Never	251217 (82.12)	60484 (85.43)			88413 (64.04)	20356 (68.23)			162804 (96.99)	40128 (97.95)
Occasionally	22063 (7.21)	4585 (6.48)			18813 (13.63)	4030 (13.51)			3250 (1.94)	555 (1.35)
Often	8103 (2.65)	1341 (1.89)			7616 5.52)	1263 (4.23)			487 (0.29)	78 (0.19)
Every day	19262 (6.30)	3128 (4.42)			18183 (13.17)	2982 (10.00)			1079 (0.64)	146 (0.36)
Quit drinking	5255 (1.72)	1264 （1.79）			5027 (3.64)	1203 (4.03)			228 (0.14)	61 (0.15)
