# Supplementary material for: Prevalence, awareness and control of type 2 diabetes mellitus and risk factors in Chinese elderly population
Source: BMC Public Health. 2022 Jul 19;22:1382. doi: 10.1186/s12889-022-13759-9 (PMC9295461; doi:10.1186/s12889-022-13759-9)
Supplement: Supplementary file 2 — Additional file 2: Table 2. Prevalence, awareness, and control of T2DM among adults aged 65 and older in Wuhan. Notes: T2DM, type 2 diabetes mellitus; CI, confidence interval; BMI, body mass index. a Central obesity was defined as waist circumference 90 cm or more in men and 85 cm or more in women. * P < 0.05；** P < 0.01；***P < 0.001; Categorical variables were analyzed by chi-square test. [file 12889_2022_13759_MOESM2_ESM.xls]

## Sheet: Sheet1
Percentage (95% CI), %
	Overall				Men				Women
	Prevalence	Awareness	Control		Prevalence	Awareness	Control		Prevalence	Awareness	Control
Overall	18.8	77.14	41.33		17.77***	73.53***	39.21***		19.62***	79.76***	42.88***
	(18.67, 18.92)	(76.83, 77.45)	(40.97, 41.70)		(17.59, 17.95)	(73.03, 74.03)	(38.66, 39.77)		(19.45, 19.79)	(79.37, 80.15)	(42.40, 43.36)
Age groups, y
65-69	17.97	75.92	39.93		17.97	71.41	37.34		17.98	79.11	41.75
	(17.67, 18.28)	(75.12,76.71)	(39.02, 40.84)		(17.50, 18.44)	(70.09, 72.71)	(35.95,38.75)		(17.59, 18.38)	(78.11, 80.09)	(40.56, 42.96)
70-74	18.48	77.57	40.53		17.62	73.72	38.2		19.16	80.41	42.24
	(18.28, 18.68)	(77.07, 78.06)	(39.94, 41.11)		(17.33, 17.92)	(72.91, 74.52)	(37.31, 39.08)		(18.89, 19.43)	(79.78, 81.02)	(41.47, 43.01)
75-79	19.72	77.83	41.8		18.09	75.24	43.54		21.09	79.71	42.73
	(19.45, 19.99)	(77.20, 78.45)	(41.06, 42.55)		(17.71, 18.48)	(74.22, 76.24)	(42.14, 44.95)		(20.72, 21.47)	(78.90, 80.50)	(41.75, 43.72)
≥80	19.02	76.46	43.35		17.54	72.88	45.55		20.28	79.1	45.07
	(18.75, 19.29)	(75.77, 77.14)	(42.55, 44.14)		(17.15, 17.94)	(71.77, 73.96)	(44.14, 46.96)		(19.90, 20.66)	(78.23,79.95)	(44.02, 46.12)
Education level
Elementary school	17.74	71.72	37,72		14.85	62.57	39.64		19.47	75.9	39.45
and below	(17.57, 17.91)	(71.25, 72.18)	(37.22, 38.22)		(14.60, 15.10)	(61.67, 63.45)	(39.04, 40.23)		(19.26, 19.69)	(75.3, 76.43)	(38.85, 40.06)
Junior high school	19.62	81.69	43.63		19.03	77.71	35.61		20.21	85.49	46.89
	(19.36, 19.88)	(81.11, 82.25)	(42.90, 44.36)		(18.67, 19.39)	(76.82, 78.58)	(29.06, 42.58)		(19.84, 20.59)	(84.75, 86.20)	(45.86, 47.92)
Technical secondary school or high school	19.96	84.43	46.43		20.44	82.13	37.18		19.47	86.89	49.51
	(19.60, 20.32)	(83.68, 85.16)	(45.42, 47.44)		(19.93, 20.96)	(81.02, 83.19)	(35.50, 38.88)		(18.97, 19.99)	(85.88, 87.86)	(48.04, 50.97)
Junior college and	21.41	83.81	47.36		22.61	83.27	25.8		19.25	84.94	51.17
above	(20.97, 21.85)	(82.93, 84.66)	(46.19, 48.52)		(22.05, 23.18)	(82.19, 84.31)	(20.80, 31.31)		(18.54, 19.97)	(83.42, 86.38)	(49.11, 53.24)
Marital status
Married	18.84	77.77	41.51		17.97	77.34	34.77		19.72	80.45	43.23
	(18.69, 18.98)	(77.42, 78.12)	(41.09, 41.92)		(17.77, 18.17)	(76.65, 78.02)	(33.82,35.72)		(19.51, 19.92)	(79.98, 80.91)	(42.66, 43.81)
Divorced	19.45	77.8	38.32		21.67	78.26	38.46		17.77	80.27	40.81
	(17.81, 21.16)	(73.56,81.65)	(33.69, 43.11)		(19.08, 24.43)	(69.60, 85.41)	(36.40, 40.54)		(15.69, 20.00)	(74.43, 85.28)	(34.29, 47.57)
Widowed	18.75	75.57	41.12		16.47	69.62	38.34		19.45	78.22	42.14
	(18.49, 19.02)	(74.88, 76.24)	(40.35, 41.90)		(15.95, 17.00)	(67.32, 71.86)	(35.95, 40.77)		(19.14, 19.76)	(77.48, 78.94)	(41.27, 43.01)
Single	14.57	47.18	27.6		14.16	46.46	38.49		17.14	72.22	37.04
	(13.16, 16.07)	(41.75, 52.66)	(22.89, 32.70)		(12.66, 15.77)	(37.56, 55.52)	(37.17, 39.83)		(13.15, 21.77)	(58.36, 83.54)	(24.29, 51.26)
Physical activity
Never	17.03	70.65	38.08		15.17	64.15	34.77		18.47	74.8	40.2
	(16.83, 17.22)	(70.08, 71.22)	(37.48,38.69)		(14.89, 15.45)	(63.19, 65.11)	(33.82, 35.72)		(18.20, 18.73)	(74.10, 75.49)	(39.42, 40.98)
Occasionally	19.63	77.28	42.14		18.07	72.71	38.46		20.84	80.36	44.62
	(19.16, 20.10)	(76.13, 78.39)	(40.81, 43.47)		(17.39,18.77）	(70.79, 74.58)	(36.40, 40.54)		(20.20, 21.49)	(78.94, 81.72)	(42.89, 46.36)
Sometimes	19	76.96	39.83		17.66	74.23	38.34		20.01	78.79	40.84
	(18.47, 19.54)	(75.62, 78.26)	(38.31, 41.37)		(16.88, 18.46)	(72.02, 76.36)	(35.95, 40.77)		(19.30, 20.74)	(77.09, 80.41)	(38.86, 42.84)
Often	19.9	76.47	40.66		18.99	73.78	38.49		20.66	78.55	42.34
	(19.58, 20.22)	(75.70, 77.23)	(39.78, 41.55)		(18.53, 19.46)	(72.56, 74.97)	(37.17, 39.83)		(20.23, 21.11)	(77.55, 79.52)	(41.16, 43.53)
Always	20.14	84.01	45.02		20.1	81.61	43.68		20.18	86	46.13
	(19.92, 20.37)	(83.54, 84.46)	(44.39, 45.64)		(19.77, 20.44)	(80.88, 82.33)	(42.76, 44.61)		(19.87, 20.49)	(85.40, 86.58)	(45.28, 46.97)
Smoking status
Never	17.03	77.87	41.8		18.99	73.88	39.55		19.67	79.78	42.88
	(16.83, 17.22)	(77.54, 78.21)	(41.41, 42.20)		(18.75, 19.24)	(73.25, 74.50)	(38.86, 40.25)		(19.49, 19.84)	(79.30, 80.17)	(42.39, 43.36)
Occasionally	19.63	74.79	38.07		16.69	74.62	37.87		17.26	76.16	39.74
	(19.16, 20.10)	(72.42, 77.04)	(35.52, 40.67)		(15.85, 17.55)	(72.11, 77.01)	(35.17, 40.63		(14.81, 19.93)	(68.55, 82.71)	(31.87, 48.01)
Often	19	70.42	37.12		14.82	69.85	36.69		16.47	78.7	43.48
	(18.47, 19.54)	(69.34, 71.47)	(36.00, 38.25)		(14.49, 15.15)	(68.73, 70.94)	(35.53, 37.85)		(15.11, 17.90)	(74.67, 82.35)	(38.89, 48.15)
Quit smoking	19.9	79.91	43.88		19.08	79.86	43.79		22.75	81.4	46.51
	(19.58, 20.22)	(78.36, 81.40)	(42.01, 45.76)		(18.42,19.74)	(78.28, 81.38)	(41.89, 45.71)		(18.62, 27.31)	(71.55,88.98)	(35.68, 57.59)
Drinking habit
Never	19.4	78.09	42.11		18.71	74.55	40.4		19.77	79.88	42.97
	(19.27, 19.54)	(77.75, 78.42)	(41.71, 42.50)		(18.48, 18.95)	(73.94, 75.15)	(39.72, 41.07)		(19.60, 19.95)	(79.48, 80.27)	(42.49, 43.46)
Occasionally	17.21	75.57	38.12		17.64	75.66	38.09		14.59	74.95	38.38
	(16.75, 17.66)	(74.30, 76.81)	(36.72, 39.55)		(17.15, 18.14)	(74.30, 76.98)	(36.59, 39.61)		(13.48, 15.75)	(71.13, 78.51)	(34.31, 42.57)
Often	14.2	64.73	33.18		14.22	64.13	32.94		13.81	74.36	37.18
	(13.50, 14.92)	(62.10, 67.29)	(30.67, 35.78)		(13.50, 14.97)	(61.42, 66.78)	(30.35, 35.61)		(11.07, 16.93)	(63.21, 83.58)	(26.50, 48.87)
Every day	13.97	64.67	31.94		14.09	64.49	31.79		11.92	68.49	34.93
	(13.52, 14.43)	(62.97, 66.35)	(30.30, 33.60)		(13.62, 14.57)	(62.74, 66.21)	(30.12, 33.50)		(10.16, 13.87)	(60.29, 75.92)	(27.24, 43.25)
Quit drinking	19.39	81.33	48.02		19.31	81.55	47.96		21.11	77.05	49.18
	(18.44, 20.37)	(79.07, 83.44)	(45.24, 50.82)		(18.34, 20.31)	(79.24, 83.70)	(45.11, 50.83)		(16.55, 26.27)	(64.50, 86.85)	(36.14, 62.30)
BMI, kg/m2
<18.5	9.5	71.11	48.49		8.33	61.44	43.1		10.48	77.57	52.1
	(9.06, 9.95)	(68.81, 73.32)	(46.01, 50.98)		(7.72, 8.97)	(57.54, 65.24)	(39.22, 47.05)		(9.86, 11.13)	(74.79, 80.18)	(48.87,55.31)
18.5-23.9	15.71	78.09	44.2		14.93	73.83	41.27		16.37	81.33	46.42
	(15.55, 15.88)	(77.61, 78.57)	(43.2, 44.78)		(14.69, 15.17)	(73.04, 74.60)	(40.40, 42.14)		(16.14, 16.60)	(80.72, 81.92)	(45.65, 47.19)
24.0-27.9	21.46	77.43	39.95		20.68	74.78	38.3		22.1	79.49	41.24
	(21.24, 21.68)	(76.94, 77.90)	(39.39, 40.52)		(20.36, 21.00)	(74.01, 75.53)	(37.46, 39.15)		(21.80, 22.40)	(78.86, 80.11)	(40.48, 41.99)
≥ 28.0	27.31	74.85	36.69		25.88	70.67	35.24		28.17	77.17	37.49
	(26.88, 27.74)	(74.05, 75.64)	(35.81, 37.58)		(25.20, 26.57)	(69.25, 72.06)	(33.77, 36.72）		(27.63, 28.72)	(76.20, 78.13)	(36.39, 38.61)
Central obesity a
No	15.29	76.35	43,76		14.84	72.11	40.54		15.74	80.28	46.74
	(15.14, 15.44)	(75.89, 76.80)	(43.23,44.29)		(14.63, 15.05)	(71.42, 72.80)	(37.79, 41.30)		(15.52, 15.95)	(79.69, 80.87)	(46.00, 47.48)
Yes	23.83	77.86	39.1		23.37	75.26	37.6		24.1	79.37	39.97
	(23.62, 24.)	(77.44, 78.29)	(38.60, 39.60)		(23.03, 23.72)	(74.52, 75.98)	(36.78, 38.43)		(23.83, 24.37)	(78.84, 79.88)	(39.34, 40.60)
