# Supplementary material for: Prevalence, awareness and control of type 2 diabetes mellitus and risk factors in Chinese elderly population
Source: BMC Public Health. 2022 Jul 19;22:1382. doi: 10.1186/s12889-022-13759-9 (PMC9295461; doi:10.1186/s12889-022-13759-9)
Supplement: Supplementary file 3 — Additional file 3: Table 3. Risk factors for the prevalence, awareness, and control of T2DM. Notes: T2DM, type 2 diabetes mellitus; OR, odds ratio; CI, confidence interval; BMI, body mass index. a Multivariate logistic analysis. Model fittings were conducted using stepwise method with a threshold of 0.10 for variable inclusion in the model. b Central obesity was defined as waist circumference 90 cm or more in men and 85 cm or more in women. * P < 0.05；** P < 0.01；***P < 0.001; Variables that were not included in the final logistic regression model were marked with “-”. [file 12889_2022_13759_MOESM3_ESM.xls]

## Sheet: Sheet1
Variables	Prevalence,	Awareness,	Control,
	adjusted OR (95% CI) a	adjusted OR (95% CI) a	adjusted OR (95% CI) a
Age groups, y
65-69	1	1	1
70-74	1.03(1.01,1.05) *	1.10 (1.05,1.16)***	1.03 (0.98, 1.08)
75-79	1.12 (1.09, 1.15) ***	1.14 (1.08,1.21)***	1.09 (1.04, 1.15) ***
≥80	1.10 (1.07, 1.02) ***	1.08(1.02,1.15)*	1.16 (1.10,1.22) ***
Gender
Men	1	1	1
Women	1.00 (0.98, 1.02)	1.58(1.51,1.65) ***	1.25 (1.20, 1.30) ***
Education level
Elementary school and below	1	1	1
Junior high school	1.10 (1.08, 1.15) ***	1.70 (1.62, 1.79) ***	1.30 (1.25, 1.35) ***
Technical secondary school or high school	1.12 (1.09, 1.15) ***	2.02 (1.89, 2.15) ***	1.43 (1.36, 1.50) ***
Junior college and above	1.21 (1.18, 1.25) ***	2.04 (1.90, 2.19) ***	1.51 (1.43, 1.59) ***
Marital status
Married	1	1	1
Divorced	1.05 (0.95, 1.17)	0.95 (0.75, 1.20)	0.84 (0.69, 1.03)
Widowed	0.99 (0.97, 1.17)	0.88 (0.84, 0.93)***	0.96 (0.92, 1.00)*
Single	0.92 (0.82, 1.04)	0.41 (0.33, 0.52) ***	0.63 (0.49, 0.80) ***
Physical activity
Never	1	1	1
Occasionally	1.12 (1.08, 1.16) ***	1.26 (1.17, 1.35) ***	1.13 (1.06, 1.20) ***
Sometimes	1.09 (1.05, 1.13) ***	1.26 (1.16, 1.36) ***	1.03 (0.96, 1.10)
Often	1.17 (1.15, 1.20) ***	1.24 (1.18, 1.30) ***	1.05 (1.01, 1.10) *
Always	1.15 (1.12, 1.17) ***	1.81 (1.73, 1.90) ***	1.21 (1.16, 1.25) ***
Smoking status
Never	1	1	1
Occasionally	0.92 (0.87, 0.98)**	1.07 (0.94, 1.22)	0.99 (0.88,1.10)
Often	0.88 (0.86, 0.91) ***	0.96 (0.90, 1.02)	0.99 (0.94,1.05)
Quit smoking	1.00 (0.95, 1.05)	1.23 (1.10, 1.37) ***	1.14 (1.05,1.25)**
Drinking habit
Never	1	1	1
Occasionally	0.84 (0.81, 0.87) ***	0.84 (0.78, 0.91) ***	0.85 (0.80, 0.91) ***
Often	0.75 (0.71, 0.80) ***	0.61 (0.54, 0.69) ***	0.75 (0.66, 0.84) ***
Every day	0.72 (0.69, 0.75) ***	0.56 (0.51, 0.64) ***	0.68 (0.63, 0.74) ***
Quit drinking	1.00 (0.93, 1.07)	1.22 (1.04, 1.43) *	1.26 (1.13, 1.43) ***
BMI, kg/m2
< 18.5	1	1	1
18.5 - 23.9	1.66 (1.57, 1.75) ***	1.30 (1.16, 1.46)***	0.84 (0.76, 0.93) ***
24.0 -27.9	2.08 (1.97, 2.20) ***	1.17 (1.04, 1.31)*	0.74 (0.67, 0.82) ***
≥ 28.0	2.62 (2.47, 2.78) ***	1.13 (0.89, 1.14)*	0.67 (0.60, 0.75) ***
Central obesity b
No	1	1	1
Yes	1.39 (1.36, 1.42) ***	1.11 (1.07, 1.16) ***	0.88 (0.85, 0.92) ***
